# Supplementary material for: The Effect of Cysteine on the Removal of Cadmium in Paddy Soil by Combination with Bioremediation and the Response of the Soil Microbial Community
Source: Toxics. 2024 Dec 29;13(1):22. doi: 10.3390/toxics13010022 (PMC11769394; doi:10.3390/toxics13010022)
Supplement: Supplementary file 1 [file toxics-13-00022-s001.zip]

Archive with 1 entries (1 files):
- toxics-3351720-supplementary.pdf
